# Supplementary material for: A PNPLA3-Deficient iPSC-Derived Hepatocyte Screen Identifies Pathways to Potentially Reduce Steatosis in Metabolic Dysfunction-Associated Fatty Liver Disease
Source: Int J Mol Sci. 2024 Jul 2;25(13):7277. doi: 10.3390/ijms25137277 (PMC11242544; doi:10.3390/ijms25137277)
Supplement: Supplementary file 1 [file ijms-25-07277-s001.zip]

Archive with 7 entries (7 files):
- Figure S1.jpg
- Figure S2.jpg
- Figure S3.jpg
- Figure S4.jpg
- Figure S5.jpg
- Figure S6.jpg
- Supplementary Table S1.pdf
